# Supplementary material for: Cisplatin-Induced Hearing Loss, Oxidative Stress, and Antioxidants as a Therapeutic Strategy—A State-of-the-Art Review
Source: Antioxidants (Basel). 2024 Dec 21;13(12):1578. doi: 10.3390/antiox13121578 (PMC11673797; doi:10.3390/antiox13121578)
Supplement: Supplementary file 1 [file antioxidants-13-01578-s001.zip]

Archive with 1 entries (1 files):
- antioxidants-3359114-supplementary.pdf
